# Supplementary material for: A Novel Nanosafety Approach Using Cell Painting, Metabolomics, and Lipidomics Captures the Cellular and Molecular Phenotypes Induced by the Unintentionally Formed Metal-Based (Nano)Particles
Source: Cells. 2023 Jan 11;12(2):281. doi: 10.3390/cells12020281 (PMC9856453; doi:10.3390/cells12020281)
Supplement: Supplementary file 1 [file cells-12-00281-s001.zip]

Archive with 1 entries (1 files):
- cells-2114093-supplementary.pdf
